# Supplementary material for: Step-Counting Accuracy of a Commercial Smartwatch in Mild-to-Moderate PD Patients and Effect of Spatiotemporal Gait Parameters, Laterality of Symptoms, Pharmacological State, and Clinical Variables
Source: Sensors (Basel). 2022 Dec 25;23(1):214. doi: 10.3390/s23010214 (PMC9823757; doi:10.3390/s23010214)
Supplement: Supplementary file 1 [file sensors-23-00214-s001.zip]

Archive with 1 entries (1 files):
- sensors-2113600-supplementary.pdf
